# Supplementary material for: Human lifespan and sex-specific patterns of resilience to disease: a retrospective population-wide cohort study
Source: BMC Med. 2024 Jan 8;22:17. doi: 10.1186/s12916-023-03206-w (PMC10773063; doi:10.1186/s12916-023-03206-w)
Supplement: Supplementary file 3 — Additional file 3. Data regarding numbers at risk for the survival data. [file 12916_2023_3206_MOESM3_ESM.xlsx]

## Sheet: Any disease women
Decade of death	0	10	20	30	40	50	60	70	80	90	100
50-59	5224	5210	5181	5070	4564	1844	0	0	0	0	0
61-69	13648	13634	13584	13378	12746	9273	2085	0	0	0	0
70-79	35106	35079	35001	34721	33929	31273	20354	4609	0	0	0
80-89	103706	103666	103529	103079	101949	98876	88913	54672	10682	0	0
90-99	80457	80436	80376	80185	79740	78680	75536	65038	32434	4590	0
100-105+	4986	4986	4985	4983	4974	4944	4866	4671	3913	1674	188

## Sheet: Any disease men
Decade of death	0	10	20	30	40	50	60	70	80	90	100
50-59	10328	10311	10259	10053	9043	3560	0	0	0	0	0
61-69	30224	30193	30070	29684	28368	21010	5189	0	0	0	0
70-79	60357	60314	60139	59627	58371	54056	35382	7577	0	0	0
80-89	97017	96984	96804	96274	95149	92196	82842	48503	8107	0	0
90-99	39712	39706	39665	39517	39264	38647	36930	31492	14612	1760	0
100-105+	1293	1291	1290	1287	1281	1270	1245	1182	998	438	50

## Sheet: Neoplasms women
Decade of death	0	10	20	30	40	50	60	70	80	90	100
50-59	5224	5223	5213	5190	5073	4025	0	0	0	0	0
61-69	13648	13648	13641	13616	13477	12792	9644	0	0	0	0
70-79	35106	35104	35094	35062	34946	34494	32977	26925	0	0	0
80-89	103706	103706	103692	103647	103500	103042	101989	98136	83778	0	0
90-99	80457	80456	80451	80421	80360	80187	79841	78972	75174	64907	0
100-105+	4986	4986	4986	4986	4985	4978	4971	4952	4879	4616	4170

## Sheet: Neoplasms men
Decade of death	0	10	20	30	40	50	60	70	80	90	100
50-59	10328	10327	10323	10308	10254	9235	0	0	0	0	0
61-69	30224	30221	30213	30194	30115	29498	24082	0	0	0	0
70-79	60357	60354	60348	60330	60288	60015	57847	45102	0	0	0
80-89	97017	97015	97009	97001	96974	96829	96072	90629	68619	0	0
90-99	39712	39711	39710	39707	39701	39672	39563	38940	35046	26426	0
100-105+	1293	1292	1292	1292	1292	1292	1292	1289	1256	1133	920

## Sheet: Endocrine women
Decade of death	0	10	20	30	40	50	60	70	80	90	100
50-59	5224	5223	5222	5208	5081	3951	0	0	0	0	0
61-69	13648	13647	13644	13619	13493	12127	6967	0	0	0	0
70-79	35106	35104	35098	35073	34943	34225	28305	14946	0	0	0
80-89	103706	103705	103702	103684	103518	102983	99620	79678	42867	0	0
90-99	80457	80457	80457	80453	80420	80301	79735	75913	56923	34704	0
100-105+	4986	4986	4986	4986	4986	4986	4979	4944	4699	3614	2652

## Sheet: Endocrine men
Decade of death	0	10	20	30	40	50	60	70	80	90	100
50-59	10328	10328	10326	10301	9928	6857	0	0	0	0	0
61-69	30224	30223	30223	30183	29830	26174	14675	0	0	0	0
70-79	60357	60356	60348	60316	60133	58798	48617	25277	0	0	0
80-89	97017	97011	97002	96980	96875	96390	93477	74352	40808	0	0
90-99	39712	39712	39711	39707	39692	39631	39360	37531	28475	18161	0
100-105+	1293	1293	1293	1293	1293	1293	1291	1287	1235	1006	773

## Sheet: Nervous system women
Decade of death	0	10	20	30	40	50	60	70	80	90	100
50-59	5224	5224	5224	5223	5223	5192	0	0	0	0	0
61-69	13648	13647	13646	13646	13646	13628	13263	0	0	0	0
70-79	35106	35102	35102	35100	35097	35078	34929	32765	0	0	0
80-89	103706	103703	103701	103700	103694	103681	103623	102775	89593	0	0
90-99	80457	80457	80454	80454	80453	80450	80439	80334	78575	64240	0
100-105+	4986	4986	4986	4986	4986	4986	4986	4983	4975	4803	4160

## Sheet: Nervous system men
Decade of death	0	10	20	30	40	50	60	70	80	90	100
50-59	10328	10328	10328	10327	10325	10276	0	0	0	0	0
61-69	30224	30224	30223	30220	30216	30179	29666	0	0	0	0
70-79	60357	60355	60354	60353	60348	60327	60109	57520	0	0	0
80-89	97017	97017	97015	97013	97010	96996	96918	96172	86567	0	0
90-99	39712	39712	39710	39710	39709	39708	39699	39657	39007	33276	0
100-105+	1293	1293	1293	1293	1293	1293	1293	1293	1293	1257	1116

## Sheet: Circulatory system women
										Decade of death	0	10	20	30	40	50	60	70	80	90	100
										50-59	5224	5221	5220	5195	5029	3833	0	0	0	0	0
										61-69	13648	13645	13637	13574	13361	11645	6591	0	0	0	0
										70-79	35106	35104	35087	35002	34713	33438	26463	11333	0	0	0
										80-89	103706	103701	103680	103541	103183	101909	96447	69873	22638	0	0
										90-99	80457	80455	80449	80412	80285	79893	78431	72004	43063	11072	0
										100-105+	4986	4986	4985	4985	4983	4974	4943	4840	4340	2270	619

## Sheet: Circulatory system men
Decade of death	0	10	20	30	40	50	60	70	80	90	100
50-59	10328	10327	10318	10270	9944	7048	0	0	0	0	0
61-69	30224	30222	30210	30143	29757	26237	13907	0	0	0	0
70-79	60357	60353	60331	60261	59972	58098	46525	19575	0	0	0
80-89	97017	97014	96994	96931	96748	95754	91027	65973	21739	0	0
90-99	39712	39712	39710	39693	39657	39501	38795	35691	21457	5768	0
100-105+	1293	1293	1293	1292	1291	1286	1279	1249	1136	668	213

[truncated: 20 more sheets: Respiratory system women, Respiratory system men, Digestive system women, Digestive system men, Musculoskeletal system women, Musculoskeletal system men, Genitourinary system women, Genitourinary system men, 2 systems women, 2 systems men, 3 systems women, 3 systems men, 4 systems women, 4 systems men, 5 systems women, 5 systems men, 6 systems women, 6 systems men, 7 systems women, 7 systems men]
